# Supplementary material for: Quantifying the Antioxidant Capacity of Inorganic Nanoparticles: Challenges and Analytical Solutions
Source: Antioxidants (Basel). 2025 Oct 18;14(10):1254. doi: 10.3390/antiox14101254 (PMC12561802; doi:10.3390/antiox14101254)
Supplement: Supplementary file 1 [file antioxidants-14-01254-s001.zip]

Archive with 1 entries (1 files):
- antioxidants-3879514-supplementary.pdf
